# Supplementary material for: Visuohaptic Feedback in Robotic-Assisted Spine Surgery for Pedicle Screw Placement
Source: J Clin Med. 2025 May 29;14(11):3804. doi: 10.3390/jcm14113804 (PMC12156144; doi:10.3390/jcm14113804)
Supplement: Supplementary file 1 [file jcm-14-03804-s001.zip]

Archive with 1 entries (1 files):
- jcm-3635447-supplementary.mp4
